# Supplementary material for: Prevalence and risk factors associated with high-risk human papillomavirus infection among women living with HIV (WLWH) at a tertiary health facility in Accra, Ghana
Source: PLoS One. 2024 May 30;19(5):e0303535. doi: 10.1371/journal.pone.0303535 (PMC11139324; doi:10.1371/journal.pone.0303535)
Supplement: S1 File — (XLSX) [file pone.0303535.s002.xlsx]

## Sheet: Questionnaire Answers
Participant Number	Age	Educational level	Region	Ethnicity	Marital status	Monthly income	Ever Had intercourse	Gender of partner	new sexual partners past year	Partners last 12 months	Types of sexual activity	Partner partners	Age at first sex	Number of sex partners	Ever been pregnant	Number of times pregnant	number of live births	number of miscarriages	Ever smoked	what smoked	currently smoking	duration of smoking	Number of sticks smoked	Any other tobacco product	How long used	Ever used contraception	current use of contraception	Column1	Which contraceptive used	Duration of use	Ever had any STI	Type of STI	When diagnosed	Any immunosuppressive drug	HAART	WHEN DIAGNOSED	Ever been screened for cervical cancer	Results of Screening	Any prevous treatment for cervical premalignant disease	What type of treatment
1	70years	Primary	Eastern	Akan	Widowed		Yes	Male	No	0	Vaginal	Unknown	Teenage		Yes	5	4	0	No		No			No		No			None		No	Does not remember		No	ABACAVIR/LAMIVUDINE/DOLUTEGRAVIR	3 years	No		No
2	37years	Secondary	Eastern	Krobo	Single	500	Yes	Male	No	1	Vaginal	Unknown	19	3	Yes	1	1	0	No		No			No		No			None		No	Does not remember		No	TENOFOVIR/LAMIVUDINE/DOLUTEGRAVIR	2 years	No		No
3	25years	Secondary	Greater Accra	Bolga	Single		Yes	Male	Yes	1	Vaginal	Unknown	18	2	Yes	1	0	1	No		No			No		No			None		No	Does not remember		No	TENOFOVIR/LAMIVUDINE/DOLUTEGRAVIR	3 years	No		No
4	28years	Primary	Eastern	Akuapem	Single	500	Yes	Male	No	1	Vaginal	Unknown	18	8	No	0	0	0	No		No			No		No			None		No	Does not remember		No	TENOFOVIR/LAMIVUDINE/DOLUTEGRAVIR	1 year	No		No
5	49years	Primary	Greater Accra	Akan	Widowed		Yes	Male	No	0	Vaginal	Unknown	18	1	Yes	4	4	0	No		No			No		Yes	Yes		Combined Oral Contaception	One year	No	Does not remember		No	TENOFOVIR/LAMIVUDINE/DOLUTEGRAVIR	8 months	No		No
6	52years	Primary	Greater Accra	Ewe	Married	500	Yes	Male	No	1	Vaginal	Yes	20	1	Yes	4	4	0	No		No			No		Yes	No		Condoms	4years	No	Does not remember		No	TENOFOVIR/LAMIVUDINE/DOLUTEGRAVIR	10 years	No		No
7	48years	Secondary	Greater Accra	Ewe	Single		Yes	Male	Yes	1	Vaginal	Unknown	21		Yes	1	0	0	No		No			No		No	No		None		No	Does not remember		No	TENOFOVIR/LAMIVUDINE/DOLUTEGRAVIR	8 years	No		No
8	66years	None	Ashanti	Akan	Widowed		Yes	Male	No	0	Vaginal	No	20	1	Yes	6	5	0	No		No			No		No	No		None		No	Does not remember		No	TENOFOVIR/LAMIVUDINE/DOLUTEGRAVIR	2 years	No		No
9	55years	Primary	Eastern	Akan	Widowed		Yes	Male	No	0	Vaginal	Unknown	20	1	Yes	4	4	0	No		No			No		No	No		None			Does not remember		No	TENOFOVIR/LAMIVUDINE/RITONAVIR/LOPINAVIR	4 years	No		No
10	37years	Tertiary	Greater Accra	Muslim	Married	2000	Yes	Male	Yes	1	Vaginal	Unknown	15	1	Yes	4	2	2	No		No			No		Yes	No		Condoms	8years	No	Does not remember		No	TENOFOVIR/LAMIVUDINE/DOLUTEGRAVIR	4 years	No		No
11	48years	None	Greater Accra	Ewe	Seperated	500	Yes	Male	Yes	0	Vaginal	Unknown	18	3	Yes	3	3	2	No		No			No		Yes	No		None		No	Does not remember		No	TENOFOVIR/LAMIVUDINE/DOLUTEGRAVIR	6 years	No		No
12	38years	Primary	Central	Akan	Married	500	Yes	Male	No	1	Vaginal	Yes	20	4	Yes	5	2	2	No		No			No		Yes	No		None		No	Does not remember		No	TENOFOVIR/LAMIVUDINE/DOLUTEGRAVIR	2 years	No		No
13	49years	None	Togo	Ewe	Seperated		Yes	Male	No	0	Vaginal	Unknown	33	1	Yes	3	2	1	No		No			No		No			None		No	Does not remember		No	TENOFOVIR/LAMIVUDINE/DOLUTEGRAVIR	5 years	No		No
14	39years	Primary	Greater Accra	Frafra	Single	500	Yes	Male	No	0	Vaginal	Unknown	25	2	Yes	1	0	1	No		No			No		Yes			None		No	Does not remember		No	TENOFOVIR/LAMIVUDINE/DOLUTEGRAVIR	8 years	No		No
15	24years	Primary	Greater Accra	Muslim	Single	500	Yes	Male	No	1	Vaginal	Unknown	22	1	No	0	0	0	No		No			No		Yes	Yes		Injectable prostegen	3years	No	Does not remember		No	TENOFOVIR/LAMIVUDINE/DOLUTEGRAVIR	17 years	No		No
16	31years	Primary	Greater Accra	Christian	Single	500	Yes	Male	Yes	2	vaginal	Unknown	15	4	Yes	2	1	1	No		No			No		Yes	Yes		Condoms,Combined Oral Contraception	6years	No	Does not remember		No	TENOFOVIR/LAMIVUDINE/DOLUTEGRAVIR	5 years	No		No
17	47years	Secondary	Upper East	Brusah	Seperated	500-1000	Yes	Male	No	1	Vaginal	Yes	16	2	Yes	1	4	0	No		No			No		No			None		Yes	Does not remember		No	TENOFOVIR/LAMIVUDINE/DOLUTEGRAVIR	3 years	No		No
18	46years	Secondary	Eastern	Akan	Single		Yes	Male	No	0	Vaginal	No	17	did not disclose	Yes	2	2	1	No		No			No		No			None		Yes	Gonorrhea	27years ago	No	TENOFOVIR/LAMIVUDINE/DOLUTEGRAVIR	10 years	No		No
19	35years	Secondary	Volta	Ewe	Single		Yes	Male	Yes	2	Vaginal	Unknown	9	did not disclose	Yes	2	2	1	No		No			No		Yes	No		None		No	Does not remember		No	TENOFOVIR/LAMIVUDINE/DOLUTEGRAVIR	12 years	No		No
20	40years	Primary	Eastern	Akan	Married	500	Yes	Male	Yes	1	Vaginal	Unkwown	20	4	Yes	5	3	2	No		No			No		No					No	Does not remember		No	TENOFOVIR/LAMIVUDINE/DOLUTEGRAVIR	1 year	No		No
21	58years	Secondary	Christian	Fante	Married	500-1000	Yes	Male	No	0	Vaginal	Unkown	19	6	Yes	4	2	2	No		No			No		No	No				No	Does not remember		No	TENOFOVIR/LAMIVUDINE/DOLUTEGRAVIR	3 years	No		No
22	37years	Tertiary	Greater Accra	Ga	Single	500-1000	Yes	Male	Yes	1	Vaginal	Unkown	29	3	No	0	0	0	No		No			No		No					No	Does not remember		No	TENOFOVIR/LAMIVUDINE/DOLUTEGRAVIR	6 years	No		No
23	36years	Tertiary	Greater Accra	Fanti	Single		Yes	Male	No	1	Vaginal	Unknown	22	3	Yes	1	0	1	No		No			No		No					No	Does not remember		No	TENOFOVIR/LAMIVUDINE/DOLUTEGRAVIR	14 years	No		No
24	28years	Tertiary	Greater Accra	Ewe	Married	500-1000	Yes	Male	No	1	Vaginal	Unknown	15	3	Yes	4	0	2	Yes	Cigarette	No			No		Yes	Yes		Injectable prostegen	4years	No	Does not remember		No	TENOFOVIR/LAMIVUDINE/DOLUTEGRAVIR	1 year	No		No
25	50years	None	Ashanti	Twi	Single	500	Yes	Male	No	2	Vaginal	Unknown	30	3	Yes	2	0	2	No		No			No		No					No	Does not remember		No	ABACAVIR/LAMIVUDINE/DOLUTEGRAVIR	1 year	No		No
26	58years	Secondary	Greater Accra	Krobo	Widowed	2000	Yes	Male	No	0	Other	Unknown	28	1	Yes	1	1	0	No		No			No		No	No				No	Does not remember		No	TENOFOVIR/LAMIVUDINE/DOLUTEGRAVIR	<1year	No		No
27	49years	None	Greater Accra	Mushi	Seperated	500-1000	Yes	Male	No	0	Other	No	17	3	Yes	7	2	5	No		No			No		Yes	Yes		Condoms	5years	No	Does not remember		No	TENOFOVIR/LAMIVUDINE/DOLUTEGRAVIR	2 years	No		No
28	33years	Primary	Eastern	Krobo	Married		Yes	Male	Yes	1	Vaginal	No	23	2	Yes	4	2	1	No		No			No		No					No	Does not remember		No	TENOFOVIR/LAMIVUDINE/DOLUTEGRAVIR	3 years	No		No
29	41years	Primary	Greater Accra	Ewe	Married	500	Yes	Male	Yes	1	Vaginal	Unkown	22	2	Yes	3	3	0	No		No			No		Yes	No				No	Does not remember		No	TENOFOVIR/LAMIVUDINE/DOLUTEGRAVIR	1 year	No		No
30	31years	Primary	Greater Accra	Fanti	Single	500	Yes	Male	No	0	Vaginal	Unkown	16	5	Yes	2	2	0	No		No			No		Yes	No		Injectable prostegen	Fouryears	No	Does not remember		No	TENOFOVIR/LAMIVUDINE/DOLUTEGRAVIR	2 years	No		No
31	32years	Primary	Greater Accra	Ewe	Married	500	Yes	Male	Yes	1	Vaginal	Yes	21	2	Yes	4	4	0	No		No			No		Yes	No		Injectable prostegen	3 years	No	Does not remember		No	TENOFOVIR/LAMIVUDINE/DOLUTEGRAVIR	5 years	Yes	Negative	No
32	54years	Primary	Greater Accra	Ashanti	Single	500-1000	Yes	Male	No	0	Vaginal	Unknown	18	6	Yes	2	1	1	No		No			No		Yes	No				No	Does not remember		No	TENOFOVIR/LAMIVUDINE/DOLUTEGRAVIR	4 years	No		No
33	46years	Primary	Greater Accra	Ewe	Married		Yes	Male	Yes	1	Vaginal	Unknown	22	2	Yes	6	2	0	No		No			No		No					No	Does not remember		No	TENOFOVIR/LAMIVUDINE/DOLUTEGRAVIR	2 years	No		No
34	28years	Tertiary	Greater Accra	Ga	Single	500	Yes	Male	No	0	Vaginal	Unknown	25	1	Yes	1	0	1	No		No			No		No	No				No	Does not remember		No	TENOFOVIR/LAMIVUDINE/DOLUTEGRAVIR	5 years	No		No
35	52years	Primary	Volta	Ewe	Married	500	Yes	Male	No	1	Vaginal	No	Does not remember	3	Yes	4	3	1	No		No			No		Yes	No				No	Does not remember		No	TENOFOVIR/LAMIVUDINE/DOLUTEGRAVIR	2 years	Yes	Negative	No
36	41years	Tertiary	Greater Accra	Ewe	Married	1000-2000	Yes	Male	No	1	Vaginal	No	16	5	Yes	3	2	1	No		No			No		Yes	No		Injectable prostegen,combined oral contaception	6months	No	Does not remember		No	TENOFOVIR/LAMIVUDINE/DOLUTEGRAVIR	1 year	No		No
37	26years	Secondary	Ashanti	Akan	Married	500	Yes	Male	No	1	Vaginal	No	20	4	Yes	1	0	0	No		No			No		No	No		Yes		Yes	Gonorrhea	During pregnancy	No	TENOFOVIR/LAMIVUDINE/DOLUTEGRAVIR	3 years	No		No
38	61years	Primary	Northern	Burkina Faso	Widowed	500	Yes	Male	No	0	Vaginal	No	17	1	Yes	6	6	1	Yes	Cigarette	No			No		No	No				No	Does not remember		No	TENOFOVIR/LAMIVUDINE/DOLUTEGRAVIR	2 years	No		No
39	49years	Primary	Greater Accra	Ewe	Married	500-1000	Yes	Male	No	0	Vaginal	Yes	24	3	Yes	4	2	1	No		No			No		Yes	No				No	Does not remember		No	TENOFOVIR/LAMIVUDINE/DOLUTEGRAVIR	3 years	No		No
40	27years	Secondary	Free Town		Married		Yes	Male	Yes	1	Vaginal	Unknown	20	2	Yes	1	0	1	No		No			No		Yes	No			One year	No	Does not remember		No	TENOFOVIR/LAMIVUDINE/DOLUTEGRAVIR	4 years	No		No
41	48years	Primary	Greater Accra	Ewe	Widowed	500	Yes	Male	No	0	Vaginal	Unknown	15	5	Yes	6	3	3	No		No			No		No					Yes	Gonorrhea	22years	No	TENOFOVIR/LAMIVUDINE/DOLUTEGRAVIR	1 years	Yes	Infection	No
42	20years	Secondary	Greater Accra	Kasina	Single		Yes	Male	No	0	Vaginal	Unknown	15	2	No		0	0	No		No			No		No					Yes	Gonorrhea	2 years ago	No	TENOFOVIR/LAMIVUDINE/DOLUTEGRAVIR	2 years	No		No
43	34years	Secondary	Volta	Ewe	Single		Yes	Male	No	1	Vaginal	Yes	17	1	Yes	1	0	1	No		No			No		Yes	No				No	Does not remember		No	TENOFOVIR/LAMIVUDINE/DOLUTEGRAVIR	8 years	No		No
44	34years	Tertiary	Greater Accra	Akan	Single	500	Yes	Male	No	1	Vaginal	No	21	5	Yes	2	1	1	No		No			No		No	No				No	Does not remember		No	TENOFOVIR/LAMIVUDINE/DOLUTEGRAVIR	<1year	No		No
45	62years	Secondary	Greater Accra	Ga	Divorced		Yes	Male	No	0	Vaginal	No	17	3	Yes	4	2	2	No		No			No		Yes	No				No	Does not remember		No	TENOFOVIR/LAMIVUDINE/DOLUTEGRAVIR	6 years	No		No
46	45years	Primary	Greater Accra	Ga	Married		Yes	Male	No	1	Vaginal	No	19	3	Yes	4	2	2	No	No	No			No		No	No				No	Does not remember		No	TENOFOVIR/LAMIVUDINE/DOLUTEGRAVIR	2 years	No		No
47	60years	Tertiary	Volta	Ewe	Single		Yes	Male	No	0	Vaginal	No	17	did not disclose	Yes	1	1	2	No		No			No		No	No				No	Does not remember		No	TENOFOVIR/LAMIVUDINE/RITONAVIR/LOPINAVIR	<1year	Yes	Unknown	No
48	54years	primary	Greater Accra	Busangu	Widowed	500	Yes	Male	No	0	Vaginal	No	15	2	Yes	3	3	1	No		No			No		No					No	Does not remember		No	TENOFOVIR/LAMIVUDINE/DOLUTEGRAVIR	4months	No		No
49	52years	Secondary	Greater Accra	Ga	Divorced		Yes	Male	No	0	Vaginal	No	Does not remember	did not disclose	Yes	2	2	0	No		No			No		No	No				No	Does not remember		No	ABACAVIR/LAMIVUDINE/DOLUTEGRAVIR	6 years	No		No
50	39years	None	Northern	Northern	Married	500	Yes	Male	No	1	Vaginal	Yes	20	1	Yes	2	2	0	No		No			No		Yes	No				No	Does not remember		No	TENOFOVIR/LAMIVUDINE/DOLUTEGRAVIR	3 years	Yes	Unknown	No
51	45years	Primary	Central	Ewe	Widowed	500	Yes	Male	No	1	Vaginal	Unknown	20	4	Yes	4	4	2	No		No			No		Yes	Yes		Injectable prostegen	5years	No	Does not remember		No	TENOFOVIR/LAMIVUDINE/DOLUTEGRAVIR	6 years	No		No
52	34years	Secondary	Greater Accra	Northern	Single		Yes	Male	Yes	1	Vaginal	Unknown	15	1	No	0	0	0	No		No			No		Yes	No				No	Does not remember		No	TENOFOVIR/LAMIVUDINE/DOLUTEGRAVIR	3 years	No		No
53	55years	Primary	Greater Accra	Ashanti	Widowed	500-1000	Yes	Male	No	0	Vaginal	Unknown	20	2	Yes	7	5	2	No		No			No		No	No				No	Does not remember		No	TENOFOVIR/LAMIVUDINE/DOLUTEGRAVIR	2 years	No		No
54	63years	Primary	Volta	Ewe	Widowed	500	Yes	Male	No	0	Vaginal	Unknown	16	2	Yes	5	4	1	No		No			No		No					No	Does not remember		No	ABACAVIR/LAMIVUDINE/DOLUTEGRAVIR	2 years	No		No
55	38years	Primary	Brong Ahafo	Brong	Married		Yes	Male	No	1	Vaginal	Unknown	18	1	Yes	2	2	1	No		No			No		No	No				No	Does not remember		No	TENOFOVIR/LAMIVUDINE/DOLUTEGRAVIR	7 years	No		No
56	46years	None	Volta	Ewe	Married	500	Yes	Male	No	1	Vaginal	Unknown	Does not remember	1	Yes	4	3	1	No		No			No		No	No				Yes	Infections, Burning sensation when urinating	Unknown	No	TENOFOVIR/LAMIVUDINE/DOLUTEGRAVIR	2 years	No		No
57	42years	Secondary	Greater Accra	Ewe	Single	500-1000	Yes	Male	No	0	Vaginal	Unknown	20	2	Yes	3	2	1	No		No			No		No					No	Does not remember		No	TENOFOVIR/LAMIVUDINE/DOLUTEGRAVIR	8 years	Yes	Negative	No
58	39years	Secondary	Ashanti	Ashanti	Married	500	Yes	Male	No	1	Vaginal	No	Does not remember	1	Yes	2	1	1	No		No			No		No	No					Does not remember		No	TENOFOVIR/LAMIVUDINE/DOLUTEGRAVIR	5 years	No		No
59	48years	Secondary	Ashanti	Kumasi	Widowed	500	Yes	Male	No	0	Vaginal	No	19	2	Yes	3	1	2	No		No			No		No	No				No	Does not remember		No	TENOFOVIR/LAMIVUDINE/DOLUTEGRAVIR	5 years	No		No
60	41years	Primary	Volta	Ewe	married	500	Yes	Male	No	1	Vaginal	Yes	Does not remember	did not disclose	Yes	3	3	1	No		No			No		No	No				No	Does not remember		No	TENOFOVIR/LAMIVUDINE/DOLUTEGRAVIR	3 years	No		No
61	24years	Secondary	Eastern	Ga Adangbe	Married		Yes	Male	No	1	Vaginal	No	Does not remember		Yes	3	0	1	No		No			No		No	No				No	Does not remember		No	TENOFOVIR/LAMIVUDINE/DOLUTEGRAVIR	10 years	No		No
62	42years	None	Volta	Ewe	Single		Yes	Male	Yes	1	Vaginal	Unknown	Does not remember		Yes	2	1	1	No		No			No		No	No				No	Does not remember		No	TENOFOVIR/LAMIVUDINE/DOLUTEGRAVIR	12 years	No		No
63	34years	None	Volta	Kotokole	Married		Yes	Male	Yes	1	Vaginal	Yes	Does not remember	One	Yes	3	3	0	No		No			No		Yes	No		Combined Oral Contaception		No	Does not remember		No	TENOFOVIR/LAMIVUDINE/DOLUTEGRAVIR	1 year	No		No
64	55years	Secondary	Volta	Ewe	Widowed	500	Yes	Male	Yes	1	Vaginal	No	21	One	Yes	8	6	2	No		No			No		No	No				No	Does not remember		No	TENOFOVIR/LAMIVUDINE/DOLUTEGRAVIR	3 years	No		No
65	45years	Primary	Northern	Northern	Single		Yes	Male	Yes	0	Vaginal	No	Does not remember	did not disclose	Yes	1	1	0	No		No			No		No	No				No	Does not remember		No	TENOFOVIR/LAMIVUDINE/DOLUTEGRAVIR	6 years	No		No
66	48years	Secondary	Eastern	Akan	Single		Yes	Male	Yes	1	Vaginal	Yes	20	did not disclose	Yes	2	0	2	No		No			No		No	No				No	Does not remember		No	TENOFOVIR/LAMIVUDINE/DOLUTEGRAVIR	14 years	No		No
67	56years	Secondary	Greater Accra	Akan	Widowed	500	Yes	Male	No	0	Vaginal	No	20	3	Yes	6	4	2	No		No			No		Yes	No		IUCD	1year	No	Does not remember		No	TENOFOVIR/LAMIVUDINE/EMTRICITABINE	1 year	Yes	Negative	No
68	56years	Secondary	Volta	Ewe	Divorced		Yes	Male	No	0	Vaginal	No	19	did not disclose	Yes	2	0	2	No		No			No		No	No				No	Does not remember		No	TENOFOVIR/LAMIVUDINE/DOLUTEGRAVIR	1 year	No		No
69	36years	Primary	Volta	Ewe	Married		Yes	Male	Yes	1	Vaginal	No	Does not remember	did not disclose	Yes	3	2	1	No		No			No		No	No				No	Does not remember		No	TENOFOVIR/LAMIVUDINE/DOLUTEGRAVIR	<1year	No		No
70	39years	None	Greater Accra	Buli	Widowed	500	Yes	Male	Yes	1	Vaginal	Unknown	16	3	Yes	6	4	2	No		No			No		Yes	No		Combined Oral Contaception	1year	No	Does not remember		No	TENOFOVIR/LAMIVUDINE/DOLUTEGRAVIR	2 years	No		No
71	44years	Primary	Greater Accra	Akan	Single	500	Yes	Male	No	0	Vaginal	No	21	3	Yes	3	2	1	No		No			No		No					No	Does not remember		No	TENOFOVIR/LAMIVUDINE/DOLUTEGRAVIR	3 years	No		No
72	44years	None	Kwahu	Akan	Divorced		Yes	Male	Yes	1	Vaginal	No	17	1	Yes	2	2	0	No		No			No		Yes	No				Yes	Gonorrhea	2009	No	TENOFOVIR/LAMIVUDINE/DOLUTEGRAVIR	1year	No		No
73	23years	Tertiary	Nigeria	Yoruba	Single	<500	Yes	Male	Yes	2	Vaginal	Unknown	18	did not disclose	Yes	1	0	1	Yes		Yes		Two	No		Yes	No		Condoms	For Long	No	Does not remember		No	TENOFOVIR/LAMIVUDINE/DOLUTEGRAVIR	2 years	No		No
74	38years	Primary	Ada	Ada	Divorced		Yes	Male	No	0	Vaginal	Unknown	Does not remember	did not disclose	Yes	4	4	1	No		No			No		Yes	No				No	Does not remember		No	TENOFOVIR/LAMIVUDINE/DOLUTEGRAVIR	5 years	No		No
75	60years	None	Greater Accra	Ewe	Widowed	500	Yes	Male	No	0	Vaginal	No	25	2	Yes	6	4	2	No		No			No		No					No	Does not remember		No	TENOFOVIR/LAMIVUDINE/DOLUTEGRAVIR	4 years	Yes	Negative	No
76	41years	None	Greater Accra	Ewe	Divorced	500	Yes	Male	Yes	1	Vaginal	Yes	18	5	Yes	1	1	0	No		No			No		Yes	Yes		Combined Oral Contaception	15years	No	Does not remember		No	TENOFOVIR/LAMIVUDINE/DOLUTEGRAVIR	2 years	No		No
77	25years	Tertiary	Volta	Ewe	Single	500-1000	Yes	Male	Yes	1	Vaginal	No	18	3	Yes	1	1	0	No		No			No		Yes	No		Combined Oral Contaception	3months	No	Does not remember		No	TENOFOVIR/LAMIVUDINE/DOLUTEGRAVIR	1 years	No		No
78	50years	Primary	Greater Accra	Buar	Married	500	Yes	Male	Yes	1	Vaginal	Yes	18	4	Yes	4	3	1	No		No			No		Yes	Yes		Combined Oral Contaception	1year	No	Does not remember		No	TENOFOVIR/LAMIVUDINE/DOLUTEGRAVIR	>15 years	No		No
79	38years	None	Greater Accra	Ewe	Married	500	Yes	Male	No	0	Vaginal	No	22	3	Yes	7	5	2	No		No			No		No					Yes	Gonorrhea	1 year	No	TENOFOVIR/LAMIVUDINE/DOLUTEGRAVIR	5 years	Yes	Gonorrhea	No
80	37years	Secondary	Central	Wanqala	Divorced		Yes	Male	No	0	Vaginal	No	17	3	Yes	3	2	1	No		No			No		No					No	Does not remember		No	TENOFOVIR/LAMIVUDINE/DOLUTEGRAVIR	1 year	No		No
81	49years	Primary	Greater Accra	Ewe	Divorced	<500	Yes	Male	No	0	Vaginal	Unknown	15	3	Yes	13	7	6	No		No			No		Yes	No		Injectable prostegen	3months	No	Does not remember		No	TENOFOVIR/LAMIVUDINE/DOLUTEGRAVIR	1 year	No		No
82	39years	Secondary	Greater Accra	Ewe	Divorced	<500	Yes	Male	Yes	1	Vaginal	Unknown	18	10	Yes	3	1	2	No		No			No		Yes	No		IUCD	10years	No	Does not remember		No	TENOFOVIR/LAMIVUDINE/DOLUTEGRAVIR	7 months	No		No
83	43years	Tertiary	Greater Accra	Dagati	Single	2000	Yes	Male	No	0	Vaginal	Unknown	22	2	Yes	1	1	0	No		No			No		No					No	Does not remember		No	TENOFOVIR/LAMIVUDINE/DOLUTEGRAVIR	4 years	No		No
84	29years	None	Northern	Northern	Married	<500	Yes	Male	Yes	1	Vaginal	No	Does not remember	did not disclose	Yes	2	2	1	No		No			No			No				No	Does not remember		No	TENOFOVIR/LAMIVUDINE/DOLUTEGRAVIR	1 year	No		No
85	58years	Secondary	Greater Accra	Guan	Widowed	<500	Yes	Male	No	0	Vaginal	Unknown	16	3	Yes	5	3	2	No		No			No		Yes			IUCD, Injectable progestogen	10years	No	Does not remember		No	TENOFOVIR/LAMIVUDINE/RITONAVIR/LOPINAVIR	1 year	No		No
86	53years	Primary	Brong Ahafo	Brong	Widowed	<500	Yes	Male	No	0	Vaginal	Unknown	Does not remember	2	Yes	4	3	1	No		No			No		No	No				No	Does not remember		No	TENOFOVIR/LAMIVUDINE/DOLUTEGRAVIR	3 years	No		No
87	41years	Secondary	Central	Fanti	Single	<500	Yes	Male	No	0	Vaginal	No	21	2	Yes	2	2	0	No		No			No		Yes			IUCD	1month	No	Does not remember		No	TENOFOVIR/LAMIVUDINE/DOLUTEGRAVIR	3 years	No		No
88	56years	Primary	Central	Ewe	Divorced	<500	Yes	Male	No	0	Vaginal	No	21	4	Yes	4	2	2	No		No			No		Yes			Injectable prostegen	5years	Yes	Gonorrhea	20years	No	TENOFOVIR/LAMIVUDINE/DOLUTEGRAVIR	2 years	No		No
89	58years	Secondary	Eastern	Guan/Twi	Married	2000	Yes	Male	No	0	Vaginal	No	17	4	Yes	5	3	2	No		No			No		No					No	Does not remember		No	TENOFOVIR/LAMIVUDINE/DOLUTEGRAVIR	1 year	No		No
90	42years	Primary	Greater Accra	Ewe	Seperated	<500	Yes	Male	No	1	Vaginal	No	20	2	Yes	2	2	0	No		No			No		No					No	Does not remember		No	TENOFOVIR/LAMIVUDINE/DOLUTEGRAVIR	4 months	No		No
91	62years	Primary	Greater Accra	Asanti	Widowed	<500	Yes	Male	No	0	Vaginal	No	16	4	Yes	5	4	1	No		No			No		Yes			Combined Oral Contaception	1year	No	Does not remember		No	TENOFOVIR/LAMIVUDINE/DOLUTEGRAVIR	2 years	Yes	Negative	No
92	53years	None	Greater Accra	Ga	Married		Yes	Male	Yes	1	Vaginal	No	15	2	Yes	6	3	3	No		No			No		No			No		Yes	Gonorrhea	44228	No	TENOFOVIR/LAMIVUDINE/DOLUTEGRAVIR	3 years	No		No
93	42years	Primary	Central	Twie	Divorced	<500	Yes	Male	Yes	1	Vaginal	No	21	7	No		0	0	No		No			No		No					No	Does not remember		No	TENOFOVIR/LAMIVUDINE/DOLUTEGRAVIR	5 years	No		No
94	38years	Secondary	Greater Accra	Asanti	Single	<500	Yes	Male	Yes	1	Vaginal	One	18	3	Yes	2	0	2	Yes		No			No		Yes					No	Does not remember		No	TENOFOVIR/LAMIVUDINE/DOLUTEGRAVIR	2 years	No		No
95	43years	Tertiary	Greater Accra	Asanti	Single	2000	Yes	Male	No	0	Vaginal	No	19	4	Yes	4	2	2	No		No			No		No					No	Does not remember		No	TENOFOVIR/LAMIVUDINE/DOLUTEGRAVIR	2 years	No		No
96	42years	Primary	Greater Accra	Ewe	Seperated	<500	Yes	Male	No	0	Vaginal	No	18	3	Yes	3	1	3	No		No			No		No					No	Does not remember		No	TENOFOVIR/LAMIVUDINE/DOLUTEGRAVIR	4 years	No		No
97	22years	Primary	Greater Accra	Northern	Single	<500	Yes	Male	Yes	1	Vaginal	No	15	10	Yes	1	1	0	No		No			No		Yes			Injectable prostegen	1year	Yes	Gonorrhea	2months ago	No	TENOFOVIR/LAMIVUDINE/DOLUTEGRAVIR	10 months	No		No
98	24years	Tetiary	Greater Accra	Ga	Single	<500	Yes	Male	Yes	1	Vaginal	No	20	2	No		2	0	No		No			No		No					No	Does not remember		No	TENOFOVIR/LAMIVUDINE/DOLUTEGRAVIR	1 year	No		No
99	54years	Primary	Greater Accra	Ewe	Divorced		Yes	Male	No	0	Vaginal	No	20	2	Yes	4	3	1	No		No			No		NO					No	Does not remember		No	TENOFOVIR/LAMIVUDINE/RITONAVIR/LOPINAVIR	10 years	No		No
100	36years	Primary	Greater Accra	Ewe	Single	500-1000	Yes	Male	Yes	1	Vaginal	No	18	10	Yes	4	1	3	No		No			No		No					No	Does not remember		No	TENOFOVIR/LAMIVUDINE/RITONAVIR/LOPINAVIR	Unknown	No		No
101	58years	Primary	Greater Accra	Ada	Divorced	<500	Yes	Male	No	0	Vaginal	No	16	5	Yes	7	5	2	No		No			No		No					No	Does not remember		No	TENOFOVIR/LAMIVUDINE/DOLUTEGRAVIR	2 years	No		No
102	43years	Primary	Greater Accra	Ahanti-A	Widowed	<500	Yes	Male	No	0	Vaginal	Unknown	25	1	Yes	5	4	1	No		No			No		No					No	Does not remember		No	TENOFOVIR/LAMIVUDINE/DOLUTEGRAVIR	10 years	No		No
103	38years	Secondary	Greater Accra	Fante	Married	<500	Yes	Male	No	0	Vaginal	No	29	2	Yes	2	2	0	No		No			No		Yes	Yes		Condoms	8years	No	Does not remember		No	TENOFOVIR/LAMIVUDINE/DOLUTEGRAVIR	9years	No		No
104	53years	Primary	Greater Accra	Akan(Akyem)	Divorced	<500	Yes	Male	No	0	Vaginal	Unknown	19	4	Yes	2	0	2	No		No			No		Yes	No				No	Does not remember		No	TENOFOVIR/LAMIVUDINE/DOLUTEGRAVIR	4years	No		No
105	59years	Primary	Greater Accra	Ga Adangbe	Widowed	<500	Yes	Male	No	0	Vaginal	No	15	2	Yes	10	7	3	No		No			No		Yes	No		Injectable prostegen	1year	No	Does not remember		No	TENOFOVIR/LAMIVUDINE/DOLUTEGRAVIR	8 years	No		No
106	71years	Primary	Greater Accra	Ewe	Widowed	<500	Yes	Male	No	0	Vaginal	No	20	2	Yes	6	6	0	No		No			No		No			Combined Oral Contaception		No	Does not remember		No	TENOFOVIR/LAMIVUDINE/RITONAVIR/LOPINAVIR	17years	No		No
107	57years	Primary	Central	Asanti	Married	<500	Yes	Male	Yes	1	Vaginal	No	18	2	Yes	5	4	1	No		No			No		Yes	No		Injectable prostegen	6years	No	Does not remember		No	TENOFOVIR/LAMIVUDINE/DOLUTEGRAVIR	5 years	No		No
108	32years	Primary	Greater Accra	Kasina	Married	<500	Yes	Male	Yes	1	Vaginal	No	28	1	Yes	2	2	0	No		No			No		Yes	Yes		Injectable prostegen	1year	No	Does not remember		No	TENOFOVIR/LAMIVUDINE/RITONAVIR/LOPINAVIR	3 years	No		No
109	46years	Primary	Greater Accra	Ewe	Married	<500	Yes	Male	Yes	1	Vaginal	No	20	2	Yes	7	4	3	No		No			No		Yes	No		Injectable prostegen	NIL	No	Does not remember		No	TENOFOVIR/LAMIVUDINE/DOLUTEGRAVIR	10 years	No		No
110	67years	Primary	Greater Accra	Fanti	Widowed	<500	Yes	Male	No	0	Vaginal	No	20	3	Yes	2	2	0	No		No			No		No					No	Does not remember		No	TENOFOVIR/LAMIVUDINE/DOLUTEGRAVIR	12 years	No		No
111	54years	Primary	Greater Accra	Ga	Divorced	500-1000	Yes	Male	No	0	Vaginal	No	15	2	Yes	4	6	0	No		No			No		No					No	Does not remember		No	TENOFOVIR/LAMIVUDINE/DOLUTEGRAVIR	1 year	No		No
112	36years	Primary	Greater Accra	Asanti	Married	2000	Yes	Male	Yes	1	Vaginal	No	20	3	Yes	2	1	1	No		No			No		No					No	Does not remember		No	TENOFOVIR/LAMIVUDINE/DOLUTEGRAVIR	3 years	No		No
113	50years	Secondary	Greater Accra	Ga	Married	<500	Yes	Male	Yes	1	Vaginal	No	23	2	Yes	4	4	0	No		No			No		No					No	Does not remember		No	TENOFOVIR/LAMIVUDINE/DOLUTEGRAVIR	6 years	Yes	Negative	No
114	37years	Primary	Greater Accra	Akuapem	Divorced	<500	Yes	Male	Yes	1	Vaginal	Unknown	17	5	Yes	1	0	1	No		No			No		No					No	Does not remember		No	TENOFOVIR/LAMIVUDINE/DOLUTEGRAVIR	14 years	No		No
115	52years	Primary	Greater Accra	Asanti	Married	<500	Yes	Male	Yes	1	Vaginal	No	19	2	Yes	3	0	3	No		No			No		No					No	Does not remember		No	TENOFOVIR/LAMIVUDINE/DOLUTEGRAVIR	1 year	No		No
116	43years	Secondary	Greater Accra	Ewe	Married	500-1000	Yes	Male	No	1	Vaginal	Unknown	16	3	Yes	5	2	3	No		No			No		Yes	No		Condoms	13years	No	Does not remember		No	TENOFOVIR/LAMIVUDINE/DOLUTEGRAVIR	1 year	No		No
117	30years	Tertiary	Greater Accra	Asante-Twi	Single	2000	Yes	Male	No	1	Vaginal	Unknown	20	2	Yes	3	0	3	No		No			No		Yes	Yes		Condoms	1year	No	Does not remember		No	TENOFOVIR/LAMIVUDINE/DOLUTEGRAVIR	1 year	No		No
118	37years	Primary	Greater Accra	Sissala	Married		Yes	Male	No	1	Vaginal	Unknown	Does not remember	did not disclose	Yes	6	4	2	No		No			No		Yes	Yes		Condoms	1year	No	Does not remember		No	TENOFOVIR/LAMIVUDINE/DOLUTEGRAVIR	10 years	No		No
119	37years	Seecondary	Greater Accra	Ewe	Single	<500	Yes	Male	No	0	Vaginal	Unknown	18	4	Yes	5	0	5	No		No			No		No					No	Does not remember		No	TENOFOVIR/LAMIVUDINE/DOLUTEGRAVIR	3 years	No		No
120	56years	Secondary	Greater Accra	Ewe	Widowed	500-1000	Yes	Male	Yes	1	Vaginal	Yes	19	3	Yes	4	1	3	No		No			No		No					No	Does not remember		No	TENOFOVIR/LAMIVUDINE/DOLUTEGRAVIR	1year	No		No
121	30years	Tertiary	Greater Accra	Fanti	Divorced	1000-2000	Yes	Male	Yes	1	Vaginal	Unknown	24	2	No		0	1	No		No			No		No					No	Does not remember		No	TENOFOVIR/LAMIVUDINE/DOLUTEGRAVIR	2 years	No		No
122	48years	None	Greater Accra	Dagomba	Widowed	<500	Yes	Male	No	0	Vaginal	No	18	1	Yes	4	4	0	No		No			No		No					No	Does not remember		No	TENOFOVIR/LAMIVUDINE/DOLUTEGRAVIR	5 years	No		No
123	27years	Primary	Greater Accra	Dagomba	Married	<500	Yes	Male	Yes	1	Vaginal	Yes	15	1	Yes	3	3	0	No		No			No		No					No	Does not remember		No	TENOFOVIR/LAMIVUDINE/DOLUTEGRAVIR	4 years	No		No
124	39years	Tertiary	Greater Accra	Ewe	Single	500-1000	Yes	Male	Yes	1	Vaginal	No	20	3	No		0	0	No		No			No		Yes			Condoms	6months	No	Does not remember		No	TENOFOVIR/LAMIVUDINE/DOLUTEGRAVIR	2 years	No		No
125	49years	Secondary	Central	Asanti	Married	<500	Yes	Male	Yes	1	Vaginal	Unknown	18	5	Yes	7	4	3	No		No			No		Yes	No		IUCD		No	Does not remember		No	TENOFOVIR/LAMIVUDINE/DOLUTEGRAVIR	3 years	No		No
126	49years	None	Greater Accra	Ewe	Divorced	<500	Yes	Male	Yes	1	Vaginal	No	20	4	Yes	5	3	2	No		No			No		No					No	Does not remember		No	TENOFOVIR/LAMIVUDINE/DOLUTEGRAVIR	2 years	No		No
127	40years	Secondary	Greater Accra	Kwahu	Married	500-1000	Yes	Male	Yes	1	Vaginal	Unknown	21	4	Yes	4	1	3	No		No			No		No					No	Does not remember		No	TENOFOVIR/LAMIVUDINE/DOLUTEGRAVIR	2 years	No		No
128	52years	Primary	Greater Accra	Asante	Married	<500	Yes	Male	Yes	1	Vaginal	No	23	4	Yes	4	3	1	No		No			No		No					No	Does not remember		No	TENOFOVIR/LAMIVUDINE/DOLUTEGRAVIR	3 years	No		No
129	32years	Tertiary	Greater Accra	Fante	Single		Yes	Male	Yes	1	Vaginal	Unknown	25	3	Yes	1	1	0	No		No			No		Yes			Condoms	3years	No	Does not remember		No	TENOFOVIR/LAMIVUDINE/DOLUTEGRAVIR	1 year	No		No
130	32years	Tertiary	Greater Accra	Fanti	Married	1000-2000	Yes	Male	No	1	Vaginal	Unknown	19	3	Yes	4	3	1	No		No			No		Yes	No		Combined Oral Contaception		Yes	Yeast Infection	1year	No	TENOFOVIR/LAMIVUDINE/DOLUTEGRAVIR	2 years	No		No
131	59years	None	Greater Accra	Ewe	Widowed	<500	Yes	Male	No	0	Vaginal	Unknown	19	2	Yes	1	1	0	No		No			No		No					No			No	TENOFOVIR/LAMIVUDINE/DOLUTEGRAVIR	5 years	No		No
132	44years	Tertiary	Eastern	Frafra	Divorced	2000	Yes	Male	Yes	1	Vaginal	unknown	20	3	Yes	2	2	0	No		No			No		No					No	Does not remember		No	TENOFOVIR/LAMIVUDINE/DOLUTEGRAVIR	4 years	No		No
133	73years	Secondary	Greater Accra	Ga	Widowed	500-1000	Yes	Male	No	0	Vaginal	Unknown	22	1	Yes	5	2	3	No		No			No		No					No	Does not remember		No	TENOFOVIR/LAMIVUDINE/RITONAVIR/LOPINAVIR	2 years	No		No
134	27years	Secondary	Greater Accra	Ewe	Single	500-1000	Yes	Male	Yes	1	Vaginal	Unknown	18	5	Yes	1	0	1	No		No			No		Yes			Combined Oral Contaception		No	Does not remember		No	TENOFOVIR/LAMIVUDINE/RITONAVIR/LOPINAVIR	5 years	No		No
135	37years	Secondary	Greater Accra	Cameroon	Single	500-1000	Yes	Male	Yes	1	Vaginal	Unlnown	16	7	Yes	3	2	1	No		No			No		No					No	Does not remember		No	TENOFOVIR/LAMIVUDINE/DOLUTEGRAVIR	2 years	No		No
136	19years	Tertiary	Greater Accra	Ga	Single		Yes	Male	Yes	2	Vaginal	No	18	5	No		1	0	No		No			No		No					No	Does not remember		No	TENOFOVIR/LAMIVUDINE/DOLUTEGRAVIR	1 year	No		No
137	62years	Primary	Greater Accra	Fante	Married	<500	Yes	Male	Yes	1	Vaginal	Yes	20	2	Yes	5	5	0	No		No			No		No					No	Does not remember		No	ABACAVIR/LAMIVUDINE/DOLUTEGRAVIR	3 years	No		No
138	44years	Primary	Greater Accra	Asante	Married	<500	Yes	Male	Yes	1	Vaginal	No	18	3	Yes	7	4	3	No		No			No		Yes	No		Combined Oral Contaception		No	Does not remember		No	TENOFOVIR/LAMIVUDINE/RITONAVIR/LOPINAVIR	2 years	No		No
139	56years	Primary	Greater Accra		Ewe		Yes	Male	Yes	1	Vaginal	Unknown	22	1	Yes	5	5	0	No		No			No		No					No	Does not remember		No	TENOFOVIR/LAMIVUDINE/DOLUTEGRAVIR	3 years	No		No
140	51years	None	Greater Accra	Sissala	Married		Yes	Male	Yes	1	Vaginal	No	18	1	Yes	6	5	1	No		No			No		No					No	Does not remember		No	TENOFOVIR/LAMIVUDINE/DOLUTEGRAVIR	4 years	No		No
141	37years	Primary	Greater Accra	Fante	Widowed		Yes	Male	Yes	1	Vaginal	Unknown	22	5	Yes	4	1	3	No		No			No		No					No	Does not remember		No	TENOFOVIR/LAMIVUDINE/DOLUTEGRAVIR	1 years	No		No
142	60years	None	Greater Accra	Ewe	Widowed	<500	Yes	Male	Yes	1	Vaginal	No	18	3	Yes	4	1	3	Yes		No			No		No					No	Does not remember		No	TENOFOVIR/LAMIVUDINE/DOLUTEGRAVIR	2 years	No		No
143	67years	Secondary	Eastern	Ewe	Widowed	<500	Yes	Male	No	1	Vaginal	No	Does not remember	did not disclose	Yes	6	4	2	No		No			No		Yes	No				No	Does not remember		No	TENOFOVIR/LAMIVUDINE/RITONAVIR/LOPINAVIR	8 years	Yes	Negative	No
144	57years	Primary	Greater Accra	Ewe (Buem)	Widowed	<500	Yes	Male	No	0	Vaginal	No	19	3	Yes	4	3	1	No		No			No		Yes	No		Injectable prostegen		No	Does not remember		No	ABACAVIR/LAMIVUDINE/DOLUTEGRAVIR	1 year	No		No
145	32years	Primary	Greater Accra	Ga	Seperated	<500	Yes	Male	Yes	1	Vaginal	No	18	5	Yes	3	1	2	No		No			No		No					No	Does not remember		No	TENOFOVIR/LAMIVUDINE/RITONAVIR/LOPINAVIR	2 years	No		No
146	31years	Tertiary	Greater Accra	Fante-Ewe	Single	500-1000	Yes	Male	No	1	Vaginal	Unknown	17	6	Yes	4	1	3	Yes	Shisha	Yes	1year		No		Yes			Combined Oral Contaception		No	Does not remember		No	TENOFOVIR/LAMIVUDINE/DOLUTEGRAVIR	5 years	No		No
147	39years	Primary	Greater Accra	Ewe	Single		Yes	Male	Yes	1	Vaginal	Unknown	16	6	Yes	4	2	2	No		No			No		Yes	No		Injectable prostegen		No	Does not remember		No	TENOFOVIR/LAMIVUDINE/DOLUTEGRAVIR	4 years	No		No
148	35years	Secondary	Greater Accra	Bono	Married		Yes	Male	One	1	Anal	No	20	5	Yes	7	3	4	No		No			No		Yes	Yes		Injectable prostegen	5years	No	Does not remember		No	TENOFOVIR/LAMIVUDINE/DOLUTEGRAVIR	2 years	No		No
149	30years	Tertiary	Greater Accra	Ga	Single	<500	Yes	Male	Yes	1	Vaginal	Unknown	17	5	Yes	1	1	0	No		No			No		No					No	Does not remember		No	TENOFOVIR/LAMIVUDINE/DOLUTEGRAVIR	5 years	No		No
150	66years	Primary	Greater Accra	Ewe	Widowed	<500	Yes	Male	No	0	Vaginal	No	18	2	Yes	8	6	2	No		No			No		No					No	Does not remember		No	TENOFOVIR/LAMIVUDINE/DOLUTEGRAVIR	2 years	No		No
151	45years	Primary	Greater Accra	Ewe	Single	500-1000	Yes	Male	No	0	Vaginal	Unknown	22	4	Yes	5	0	5	No		No			No		No					No	Does not remember		No	TENOFOVIR/LAMIVUDINE/DOLUTEGRAVIR	1 year	No		No
152	45years	Tertiary	Greater Acrra	Dagomba	Married	1000-2000	Yes	Male	No	1	Vaginal	No	19	did not disclose	Yes	3	3	0	No		No			No		Yes	Yes		Condoms	10years	No	Does not remember		No	TENOFOVIR/LAMIVUDINE/DOLUTEGRAVIR	3 years	No		No
153	49years	Primary	Greater Accra	Akwapim	Divorced	<500	Yes	Male	No	0	Vaginal	No	Does not remember	3	Yes	3	2	1	No		No			No		Yes	No				No	Does not remember		No	TENOFOVIR/LAMIVUDINE/DOLUTEGRAVIR	2 years	No		No
154	40years	None	Greater Accra	Dagaati	Divorced	<500	Yes	Male	No	0	Vaginal	No	18	3	Yes	4	1	3			No			No		No					No	Does not remember		No	TENOFOVIR/LAMIVUDINE/DOLUTEGRAVIR	2 years	No		No
155	44years	None	Greater Accra	Wangaara	Married	<500	Yes	Male	Yes	1	Vaginal	No	19	3	Yes	7	4	3	No		No			No		Yes	No				No	Does not remember		No	TENOFOVIR/LAMIVUDINE/DOLUTEGRAVIR	8 years	No		No
156	42years	None	Greater Accra	Akan	Married	<500	Yes	Male	Yes	1	Vaginal	No	Does not remember	did not disclose	Yes	5	1	4	No		No			No		Yes	No				No	Does not remember		No	TENOFOVIR/LAMIVUDINE/DOLUTEGRAVIR	<1year	No		No
157	36years	Primary	Greater Accra	Akan	Married	<500	Yes	Male	No	1	Vaginal	No	19	did not disclose	Yes	4	3	1	No		No			No		No						Does not remember		No	TENOFOVIR/LAMIVUDINE/DOLUTEGRAVIR	6 years	No		No
158	52years	Secondary	Greater Accra	Ga	Married	<500	Yes	Male	No	1	Vaginal	No	32	1	Yes	1	1	0	No		No			No		No	Yes		Condoms	2years	No	Does not remember		No	TENOFOVIR/LAMIVUDINE/DOLUTEGRAVIR	2 years	No		No
159	29years	Primary	Greater Accra	Frafra	Married	<500	Yes	Male	No	1	Vaginal	Unknown	Does not remember	2	Yes	2	2	0	No		No			No		No					No	Does not remember		No	TENOFOVIR/LAMIVUDINE/DOLUTEGRAVIR	<1year	No		No
160	49years	Secondary	Greater Accra		Married	<500	Yes	Male	No	1	Vaginal	No	21	1	Yes	5	4	1	No		No			No		Yes	No		Condoms	3months	No	Does not remember		No	TENOFOVIR/LAMIVUDINE/DOLUTEGRAVIR	4 months	No		No
161	60years	Secondary	Greater Accra	Ewe	Divorced	<500	Yes	Male	No	0	Vaginal	No	Does not remember	3	Yes	4	2	2	No		No			No		No					No	Does not remember		No	TENOFOVIR/LAMIVUDINE/EMTRICITABINE	6 years	No		No
162	45years	Primary	Greater Accra	Ga	Seperated	<500	Yes	Male	Yes	1	Vaginal	Unknown	Does not remember	4	Yes	3	1	2	No		No			No		Yes	Yes		Injectable prostegen	6months	No	Does not remember		No	TENOFOVIR/LAMIVUDINE/RITONAVIR/LOPINAVIR	3 years	No		No
163	59years	Primary	Eastern	Guan	Married	<500	Yes	Male	No	0	Vaginal	Unknown	Does not remember	2	Yes	7	3	4	No		No			No		Yes	No				No	Does not remember		No	TENOFOVIR/LAMIVUDINE/DOLUTEGRAVIR	6 years	No		No
164	46years	Primary	Greater Accra	Builisa	Married	<500	Yes	Male	No	0	Vaginal	No	22	1	Yes	3	3	0	No		No			No		Yes	No				No	Does not remember		No	TENOFOVIR/LAMIVUDINE/DOLUTEGRAVIR	3 years	No		No
165	43years	Primary	Central	Frafra	Widowed	<500	Yes	Male	No	1	Vaginal	Unknown	Does not remember	4	Yes	4	4	0	No		No			No		No	No				No	Does not remember		No	TENOFOVIR/LAMIVUDINE/DOLUTEGRAVIR	2 years	No		No
166	54years		Greater Accra	Gonja	Married	<500	Yes	Male	No	1	Vaginal	No	Does not remember	5	Yes	1	0	1	No		No			No		No	No				No	Does not remember		No	TENOFOVIR/LAMIVUDINE/DOLUTEGRAVIR	2 years	No		No
167	65years	Secondary		South African	Divorced		Yes	Male	No	1	Vaginal	No	Does not remember	3	Yes	4	2	2	No		No			No		No	No				No	Does not remember		No	TENOFOVIR/LAMIVUDINE/DOLUTEGRAVIR	7 years	No		No
168	40years	Primary	Greater Accra	Ga	Single	<500	Yes	Male	No	1	Vaginal	No	17	2	Yes	2	1	1	No		No			No		No	No				No	Does not remember		No	TENOFOVIR/LAMIVUDINE/DOLUTEGRAVIR	2 years	No		No
169	55years	Secondary	Greater Accra	Ewe	Divorced	<500	Yes	Male	No	1	Vaginal	Unknown	Does not remember	6	Yes	2	2	0	No		No			No		No	No				No	Does not remember		No	TENOFOVIR/LAMIVUDINE/DOLUTEGRAVIR	8 years	No		No
170	42years	None	Greater Accra	Akan	Married	<500	Yes	Male	No	2	Vaginal	Unknown	Does not remember	1	Yes	4	3	1	No		No			No		No	No				No	Does not remember		No	TENOFOVIR/LAMIVUDINE/DOLUTEGRAVIR	17years	No		No
171	40years	Tertiary	Greater Accra	Akan	Married	500-1000	Yes	Male	No	1	Vaginal	No	18	4	Yes	5	2	3	No		No			No		Yes	No		Combined Oral Contaception		Yes	Yeast Infection	2020	No	TENOFOVIR/LAMIVUDINE/DOLUTEGRAVIR	5 years	No		No
172	36years	Tertiary	Greater Accra	Ga	Single		Yes	Male	No	1	Vaginal	Unlknown	Does not remember	3	No		0	1	No		No			No		No						Does not remember		No	TENOFOVIR/LAMIVUDINE/DOLUTEGRAVIR	3 years	Yes	Negative	No
173	46years	None	Greater Accra	Akyem	Divorced	<500	Yes	Male	No	1	Vaginal	No	15	2	Yes	8	6	2	No		No			No		No					No	Does not remember		No	TENOFOVIR/LAMIVUDINE/DOLUTEGRAVIR	10 years	No		No
174	52years	None	Greater Accra	Bono	Married	500-1000	Yes	Male	No	1	Vaginal	No	Does not remember	6	Yes	6	4	2	No		No			No		No	No				No	Does not remember		No	TENOFOVIR/LAMIVUDINE/DOLUTEGRAVIR	12 years	No		No
174	47years	Secondary	Greater Accra	Akan	Widowed	500-1000	Yes	Male	No	0	Vaginal	No	Does not remember	1	Yes	4	3	1	No		No			No		Yes	No				No	Does not remember		No	TENOFOVIR/LAMIVUDINE/DOLUTEGRAVIR	1 year	No		No
175	40years	Primary	Greater Accra	Ewe	Married	<500	Yes	Male	No	0	Vaginal	Unknown	18	2	Yes	3	3	0	No		No			No		No	No				No	Does not remember		No	TENOFOVIR/LAMIVUDINE/DOLUTEGRAVIR	3 years	No		No
176	42years	Primary	Greater Accra	Akan	Married			Male	No	1	Vaginal	Unknown	19	1	Yes	4	3	1	No		No			No		Yes	No		Injectable prostegen	24years	No	Does not remember		No	TENOFOVIR/LAMIVUDINE/DOLUTEGRAVIR	6 years	No		No
177	55years	Secondary	Greater Accra	Ewe	Single	<500	Yes	Male	Yes	0	Vaginal	Yes	22	3	Yes	5	3	2	No		No			No		No					No	Does not remember		No	TENOFOVIR/LAMIVUDINE/DOLUTEGRAVIR	14 years	No		No
178	23years	Secondary	Greater Accra	Bada	Married	500-1000	Yes	Male	No	0	Vaginal	Unknown	14	1	Yes	1	1	0	No		No			No		No	No				No	Does not remember		No	TENOFOVIR/LAMIVUDINE/DOLUTEGRAVIR	1 year	No		No
179	39years	Primary	Greater Accra	Akan	Married	500-1000	Yes	Male	Yes	1	Vaginal	No	24	5	Yes	1	0	1	No		No			No		No	No				No	Does not remember		No	TENOFOVIR/LAMIVUDINE/DOLUTEGRAVIR	1 year	No		No
180	57years	Primary	Greater Accra	Ga	Divorced	<500		Male	No	1	Vaginal	No	Does not remember	did not disclose	Yes	7	5	2	No		No			No		No	No				No	Does not remember		No	TENOFOVIR/LAMIVUDINE/DOLUTEGRAVIR	<1year	No		No
181	50years	Secondary	Eastern	Akan	Married	<500	Yes	Male	No	1	Vaginal	No	Does not remember	did not disclose	Yes	4	2	2	No		No			No		Yes	No				No	Does not remember		No	TENOFOVIR/LAMIVUDINE/DOLUTEGRAVIR	2 years	No		No
182	57years	Primary	Greater Accra	Akan	Widowed	<500	Yes	Male	No	1	Vaginal	No	Does not remember	did not disclose	Yes	2	2	0	No		No			No		No	No				No	Does not remember		No	TENOFOVIR/LAMIVUDINE/DOLUTEGRAVIR	3 years	No		No
183	46years	Secondary	Greater Accra	Akan	Widowed	1000-2000	Yes	Male	No	0	Vaginal	No	Does not remember	3	Yes	3	3	0	No		No			No		Yes	No				No	Does not remember		No	TENOFOVIR/LAMIVUDINE/DOLUTEGRAVIR	1year	No		No
184	37years	Primary	Central	Akan	Married	<500	Yes	Male	No	1	Vaginal	No	25	3	Yes	1	0	1	No		No			No		No	No				No	Does not remember		No	TENOFOVIR/LAMIVUDINE/DOLUTEGRAVIR	2 years	No		No
185	42years	None	Greater Accra	Frafra		<500	Yes	Male	No	0	Vaginal	No	Does not remember	2	Yes	4	4	0	No		No			No		No					No	Does not remember		No	TENOFOVIR/LAMIVUDINE/DOLUTEGRAVIR	5 years	No		No
186	37years	Tertiary	Greater Accra	Ewe	Married	1000-2000	Yes	Male	No	0	Vaginal	No	20	2	No		1	0	No		No			No		No					Yes	Does not remember	2017	No	TENOFOVIR/LAMIVUDINE/DOLUTEGRAVIR	4 years	No		No
187	40years	Secondary	Greater Accra	Akan	Married	500-1000	Yes	Male	No	1	Vaginal	No	24	2	Yes	6	3	3	No		No			No		Yes	Yes		Condoms	2		Does not remember		No	TENOFOVIR/LAMIVUDINE/DOLUTEGRAVIR	2 years	No		No
188	21years	Secondary	Central	Hausa	Married		Yes	Male	No	1	Vaginal	Yes	Does not remember	2	Yes	1	1	0	No		No			No		No	No				No	Does not remember		No	TENOFOVIR/LAMIVUDINE/DOLUTEGRAVIR	1 years	No		No
189	55years	Secondary	Greater Accra	Notherner	Widowed	500-1000	Yes	Male	No	0	Vaginal	No	Does not remember	2	Yes	2	2	0	No		No			No		No	No				No	Does not remember		No	TENOFOVIR/LAMIVUDINE/DOLUTEGRAVIR	>15 years	No		No
190	31years	Secondary	Greater Accra	Akan	Married	1000-2000	Yes	Male	Yes	0	Vaginal	Unknown	19	3	Yes	7	5	2	No		No			No		No	No				Yes	Does not remember		No	TENOFOVIR/LAMIVUDINE/DOLUTEGRAVIR	5 years	No		No
191	51years	None	Greater Accra	Ga-Adangbe	Divorced	<500	Yes	Male	No	0	Vaginal	No	18	2	Yes	2	1	1	No		No			No		No	No				No	Does not remember		No	TENOFOVIR/LAMIVUDINE/DOLUTEGRAVIR	1 year	No		No
192	48years	Primary	Greater Accra	Akuapem	Seperated		Yes	Male	No	0	Vaginal	Yes	Does not remember	did not disclose	Yes	2	2	0	No		No			No		No	No				No	Does not remember		No	TENOFOVIR/LAMIVUDINE/DOLUTEGRAVIR	1 year	No		No
193	60years	Secondary	Greater Accra	Buem	Widowed		Yes	Male	No	0	Vaginal	No	18	7	Yes	3	1	2	No		No			No		No					No	Does not remember		No	TENOFOVIR/LAMIVUDINE/EMTRICITABINE	7 months	No		No
194	44years	Primary	Northen	Daggatii	Single		Yes	Male	No	1	Vaginal	No	18	2	Yes	4	2	1	No		No			No		No	No				No	Does not remember		No	TENOFOVIR/LAMIVUDINE/RITONAVIR/LOPINAVIR	4 years	No		No
195	44years	Tertiary	Greater Accra	Nzema	Single		Yes	Male	No	1	Vaginal	Unknown	21	5	Yes	2	0	2	No		No			No		No					No	Does not remember		No	TENOFOVIR/LAMIVUDINE/DOLUTEGRAVIR	1 year	Yes	Negative	No
196	41years	Tertiary	Volta	Ewe	Seperated	2000	Yes	Male	No	1	Vaginal	Yes	21	3	Yes	6	2	4	No		No			No		Yes	Yes		IUCD	6years	No	Does not remember		No	TENOFOVIR/LAMIVUDINE/DOLUTEGRAVIR	1 year	Yes	Negative	No
197	34years	Primary	Greater Accra	Frafra	Married	<500	Yes	Male	Yes	1	Vaginal	No	Does not remember	did not disclose	Yes	1	0	1	No		No			No		Yes	Yes		Condoms	2years	No	Does not remember		No	TENOFOVIR/LAMIVUDINE/DOLUTEGRAVIR	3 years	No		No
198	50years	Tertiary	Greater Accra	Ewe	Divorced		Yes	Male	No	0	Vaginal	No	17	5	Yes	3	2	1	No		No			No		No					No	Does not remember		No	TENOFOVIR/LAMIVUDINE/DOLUTEGRAVIR	3 years	No		No
199	48years	None	Greater Accra	Ga	Married	<500	Yes	Male	No	1	Vaginal	Yes	21	3	Yes	4	3	0	No		No			No		No	No				No	Does not remember		No	TENOFOVIR/LAMIVUDINE/RITONAVIR/LOPINAVIR	2 years	Yes	Negative	No
200	27years	Tertiary	Greater Accra	Liberian	Single	500-1000	Yes	Male	Yes	2	Oral/Vaginal/Use OF Toys	Yes	18	10	Yes	4	1	3	Yes	Marijuana	Yes	4years	2	No	5years	Yes	Yes		Condoms, other emergency contraceptives	8years	Yes	Syphilis	2020	No	TENOFOVIR/LAMIVUDINE/DOLUTEGRAVIR	1 year	No		No
201	35years	Primary	GreatervAccra	Upper West	Widowed	1000-2000	Yes	Male	No	0	Vaginal	No	21	4	Yes	2	2	0	No		No			No		No	No				Yes	Candidisis	2020	No	TENOFOVIR/LAMIVUDINE/DOLUTEGRAVIR	4 months	No		No
202	48years	Secondary	Greater Accra	Bono	Married	500-1000	Yes	Male	No	0	Vaginal	Unknown	17	4	Yes	8	3	5	No		No			No		Yes	Yes		Combined Oral Contaception	4years	No	Does not remember		No	TENOFOVIR/LAMIVUDINE/DOLUTEGRAVIR	2 years	No		No
203	53years	Secondary	Eastern	Akim	Married		Yes	Male	No	0	Vaginal	Unknown	19	4	Yes	4	2	2	No		No			No		Yes	Yes		Condoms	Unknown	No	Does not remember		No	TENOFOVIR/LAMIVUDINE/DOLUTEGRAVIR	3 years	No		No
204	37years	Secondary	Greater Accra	Ewe	Single	500-1000	Yes	Male	Yes	1	Vaginal	Unknown	13	5	No		1	1	No		No			No		No	No					Does not remember		No	TENOFOVIR/LAMIVUDINE/DOLUTEGRAVIR	5 years	No		No
205	29years	Tertiary	Greater Accra	Guan	Single		Yes	Male	No	1	Vaginal	No	28	1	Yes	1	0	1	No		No			No		Yes	No		Condoms	12months ago	No	Does not remember		No	TENOFOVIR/LAMIVUDINE/DOLUTEGRAVIR	2 years	No		No
206	43years	None	Greater Accra	Northerner	Divorced		Yes	Male	Yes	1	Vaginal	No	21	3	Yes		6	6	No		No			No		No					No	Does not remember		No	TENOFOVIR/LAMIVUDINE/DOLUTEGRAVIR	2 years	No		No
207	34years	None	Greater Accra	Akan	Married	2000	Yes	Male	Yes	1	Vaginal	Unknown	15		Yes	4	4	0	Yes	Cigarette	Yes	9years	21	No		Yes	No				No	Does not remember		No	TENOFOVIR/LAMIVUDINE/DOLUTEGRAVIR	4 years	No		No
208	23years	Secondary	Greater Accra	Ewe	Single		Yes	Male	No	0	Vaginal	Unknown	22	1	No	1	0	1	No		No			No		No					No	Does not remember		No	TENOFOVIR/LAMIVUDINE/DOLUTEGRAVIR	10 months	No		No
209	40years	None	Greater Accra	Anglo	Widowed	<500	Yes	Male	No	0	Vaginal	Yes	Does not remember	2	Yes	3	3	0	No		No			No		No	No					Does not remember		No	TENOFOVIR/LAMIVUDINE/DOLUTEGRAVIR	1 year	No		No
210	47years	Secondary	Greater Accra	Upper West	Widowed	<500	Yes	Male	No	0	Vaginal	No	15	1	Yes	6	3	3	No		No			No		Yes	No				No	Does not remember		No	TENOFOVIR/LAMIVUDINE/DOLUTEGRAVIR	10 years	No		No
211	30years	None	Greater Accra	Nknonya	Single		Yes	Male	No	0	Vaginal	Unknown	16	did not disclose	Yes	4	4	0	No		No			No		Yes	Yes		Combined Oral Contaception	5years	No	Does not remember		No	TENOFOVIR/LAMIVUDINE/DOLUTEGRAVIR	3 years	No		No
212	48years	Secondary	Greater Accra	Upper East	Widowed	2000	Yes	Male	No	1	Vaginal	No	21	2	Yes	2	2	0	No		No			No		No	No				Yes	Candidisis	Unknown	No	TENOFOVIR/LAMIVUDINE/RITONAVIR/LOPINAVIR	2 years	No		No
213	32years	Secondary	Eastern	Ewe	Divorced	500-1000	Yes	Male	No	1	Vaginal	Unknown	21	1	Yes	3	2	1	No		No			No		No	No				No	Does not remember		No	TENOFOVIR/LAMIVUDINE/RITONAVIR/LOPINAVIR	10 years	No		No
214	36years	Primary	Volta	Ewe	Married		Yes	Male	Yes	1	Vaginal	No	Does not remember	did not disclose	Yes	3	2	1	No		No			No		No	No				No	Does not remember		No	TENOFOVIR/LAMIVUDINE/DOLUTEGRAVIR	2 years	No		No
215	39years	None	Greater Accra	Buli	Widowed	500	Yes	Male	Yes	1	Vaginal	Unknown	16	3	Yes	6	4	2	No		No			No		Yes	No		Combined Oral Contaception	1year	No	Does not remember		No	TENOFOVIR/LAMIVUDINE/DOLUTEGRAVIR	3 years	No		No
216	44years	Primary	Greater Accra	Akan	Single	500	Yes	Male	No	0	Vaginal	No	21	3	Yes	3	2	1	No		No			No		No					No	Does not remember		No	TENOFOVIR/LAMIVUDINE/DOLUTEGRAVIR	1 year	No		No
217	44years	None	Greater Accra	Akan	Divorced		Yes	Male	Yes	1	Vaginal	No	17	1	Yes	2	2	0	No		No			No		Yes	No				Yes	Gonorrhea	2009	No	TENOFOVIR/LAMIVUDINE/DOLUTEGRAVIR	2 years	No		No
218	23years	Tertiary	Central	Akan	Single	<500	Yes	Male	Yes	2	Vaginal	Unknown	18	1	Yes	1	1	1	Yes		Yes		2	No		Yes	No		Condoms	For Long	No	Does not remember		No	TENOFOVIR/LAMIVUDINE/DOLUTEGRAVIR	5 years	No		No
219	38years	Primary	Central	Ada	Divorced		Yes	Male	No	0	Vaginal	Unknown	Does not remember	1	Yes	4	4	1	No		No			No		Yes	No				No	Does not remember		No	TENOFOVIR/LAMIVUDINE/DOLUTEGRAVIR	4 years	No		No
220	60years	None	Greater Accra	Ewe	Widowed	500	Yes	Male	No	0	Vaginal	No	25	2	Yes	6	4	2	No		No			No		No					No	Does not remember		No	TENOFOVIR/LAMIVUDINE/EMTRICITABINE	2 years	Yes	Negative	No
221	41years	None	Greater Accra	Ewe	Divorced	500	Yes	Male	Yes	1	Vaginal	Yes	18	5	Yes	1	1	0	No		No			No		Yes	Yes		Combined Oral Contaception	15years	No	Does not remember		No	TENOFOVIR/LAMIVUDINE/RITONAVIR/LOPINAVIR	5 years	No		No
222	25years	Tertiary	Greater Accra	Ewe	Single	500-1000	Yes	Male	Yes	1	Vaginal	No	18	3	Yes	1	1	0	No		No			No		Yes	No		Combined Oral Contaception	3months	No	Does not remember		No	TENOFOVIR/LAMIVUDINE/DOLUTEGRAVIR	2 years	No		No
223	50years	Primary	Greater Accra	Buar	Married	500	Yes	Male	Yes	1	Vaginal	Yes	18	4	Yes	4	3	1	No		No			No		Yes	Yes		Combined Oral Contaception	1year	No	Does not remember		No	TENOFOVIR/LAMIVUDINE/DOLUTEGRAVIR	1 year	No		No
224	38years	None	Greater Accra	Ewe	Married	500	Yes	Male	No	0	Vaginal	No	22	3	Yes	7	5	2	No		No			No		No					Yes	Gonorrhea	1 year	No	TENOFOVIR/LAMIVUDINE/DOLUTEGRAVIR	3 years	Yes	Gonorrhea	No
225	37years	Secondary	Greater Accra	Wanqala	Divorced		Yes	Male	No	0	Vaginal	No	17	3	Yes	3	2	1	No		No			No		No					No	Does not remember		No	TENOFOVIR/LAMIVUDINE/DOLUTEGRAVIR	2 years	No		No
226	49years	Primary	Greater Accra	Ewe	Divorced	<500	Yes	Male	No	0	Vaginal	Unknown	15	3	Yes	13	7	6	No		No			No		Yes	No		Injectable prostegen	3months	No	Does not remember		No	TENOFOVIR/LAMIVUDINE/RITONAVIR/LOPINAVIR	3 years	No		No
227	39years	Secondary	Greater Accra	Ewe	Divorced	<500	Yes	Male	Yes	1	Vaginal	Unknown	18	10	Yes	3	1	2	No		No			No		Yes	No		IUCD	10years	No	Does not remember		No	TENOFOVIR/LAMIVUDINE/DOLUTEGRAVIR	4 years	No		No
228	43years	Tertiary	Greater Accra	Dagati	Single	2000	Yes	Male	No	0	Vaginal	Unknown	22	2	Yes	1	1	0	No		No			No		No					No	Does not remember		No	TENOFOVIR/LAMIVUDINE/DOLUTEGRAVIR	1 years	No		No
229	49years	None	Greater Accra	Mushi	Seperated	500-1000	Yes	Male	No	1	Other	No	17	3	Yes	7	2	5	No		No			No		Yes	Yes		Condoms	5years	No	Does not remember		No	TENOFOVIR/LAMIVUDINE/DOLUTEGRAVIR	2 years	No		No
230	33years	Primary	GreatervAccra	Krobo	Married		Yes	Male	Yes	1	Vaginal	No	23	2	Yes	4	2	1	No		No			No		No					No	Does not remember		No	TENOFOVIR/LAMIVUDINE/DOLUTEGRAVIR	8 years	No		No
231	41years	Primary	Greater Accra	Ewe	Married	500	Yes	Male	Yes	1	Vaginal	Unkown	22	2	Yes	3	3	0	No		No			No		Yes	No				No	Does not remember		No	TENOFOVIR/LAMIVUDINE/DOLUTEGRAVIR	1 year	No		No
232	31years	Primary	Greater Accra	Fanti	Single	500	Yes	Male	No	0	Vaginal	Unkown	16	5	Yes	2	2	0	No		No			No		Yes	No		Injectable prostegen	Fouryears	No	Does not remember		No	TENOFOVIR/LAMIVUDINE/DOLUTEGRAVIR	2 years	No		No
233	32years	Primary	Greater Accra	Ewe	Married	500	Yes	Male	Yes	1	Vaginal	Yes	21	2	Yes	4	4	0	No		No			No		Yes	No		Injectable prostegen	3 years	No	Does not remember		No	TENOFOVIR/LAMIVUDINE/DOLUTEGRAVIR	5 years	Yes	Negative	No
234	54years	Primary	Greater Accra	Ashanti	Single	500-1000	Yes	Male	No	0	Vaginal	Unknown	18	6	Yes	2	1	1	No		No			No		Yes	No				No	Does not remember		No	TENOFOVIR/LAMIVUDINE/EMTRICITABINE	4 years	No		No
235	19years	Tertiary	Greater Accra	Ga	Single		Yes	Male	Yes	2	Vaginal	No	18	5	No		1	1	No		No			No		No					No	Does not remember		No	TENOFOVIR/LAMIVUDINE/DOLUTEGRAVIR	2 years	No		No
236	62years	Primary	Greater Accra	Fante	Married	<500	Yes	Male	Yes	1	Vaginal	Yes	20	2	Yes	5	5	0	No		No			No		No					No	Does not remember		No	TENOFOVIR/LAMIVUDINE/DOLUTEGRAVIR	5 years	No		No
237	44years	Primary	Greater Accra	Ashante	Married	<500	Yes	Male	Yes	1	Vaginal	No	18	3	Yes	7	4	3	No		No			No		Yes	No		Combined Oral Contaception		No	Does not remember		No	TENOFOVIR/LAMIVUDINE/RITONAVIR/LOPINAVIR	2 years	No		No
238	56years	Primary	Greater Accra	Ashante	Ewe		Yes	Male	Yes	1	Vaginal	Unknown	22	1	Yes	5	5	0	No		No			No		No					No	Does not remember		No	TENOFOVIR/LAMIVUDINE/DOLUTEGRAVIR	1 year	No		No
239	51years	None	Greater Accra	Sissala	Married		Yes	Male	Yes	1	Vaginal	No	18	1	Yes	6	5	1	No		No			No		No					No	Does not remember		No	TENOFOVIR/LAMIVUDINE/DOLUTEGRAVIR	3 years	No		No
240	37years	Primary	Greater Accra	Fante	Married		Yes	Male	Yes	2	Vaginal	Unknown	22	5	Yes	4	1	3	No		No			No		No					No	Does not remember		No	TENOFOVIR/LAMIVUDINE/DOLUTEGRAVIR	2 years	No		No
241	60years	None	Greater Accra	Ewe	Widowed	<500	Yes	Male	Yes	1	Vaginal	No	18	3	Yes	4	1	3	Yes		No			No		No					No	Does not remember		No	TENOFOVIR/LAMIVUDINE/DOLUTEGRAVIR	4 years	No		No
242	67years	Secondary	Greater Accra	Ewe	Widowed	<500	Yes	Male	No	0	Vaginal	No	Does not remember	did not disclose	Yes	6	4	2	No		No			No		Yes	No				No	Does not remember		No	TENOFOVIR/LAMIVUDINE/DOLUTEGRAVIR	2 years	Yes	Negative	No
243	57years	Primary	Greater Accra	Ewe (Buem)	Widowed	<500	Yes	Male	No	0	Vaginal	No	19	3	Yes	4	3	1	No		No			No		Yes	No		Injectable prostegen		No	Does not remember		No	TENOFOVIR/LAMIVUDINE/DOLUTEGRAVIR	5 years	No		No
244	66years	Primary	Greater Accra	Ewe	Widowed	<500	Yes	Male	No	0	Vaginal	No	18	2	Yes	8	6	2	No		No			No		No					No	Does not remember		No	ABACAVIR/LAMIVUDINE/DOLUTEGRAVIR	2 years	No		No
245	45years	Primary	Greater Accra	Ewe	Married	500-1000	Yes	Male	No	0	Vaginal	Unknown	22	4	Yes	5	0	5	No		No			No		No					No	Does not remember		No	TENOFOVIR/LAMIVUDINE/RITONAVIR/LOPINAVIR	1 year	No		No
246	45years	Tertiary	Greater Acrra	Dagomba	Married	1000-2000	Yes	Male	No	0	Vaginal	No	19	did not disclose	Yes	3	3	0	No		No			No		Yes	Yes		Condoms	10years	No	Does not remember		No	TENOFOVIR/LAMIVUDINE/DOLUTEGRAVIR	3 years	No		No
247	49years	Primary	Greater Accra	Akwapim	Divorced	<500	Yes	Male	No	0	Vaginal		Does not remember	3	Yes	3	2	1	No		No			No		Yes	No				No	Does not remember		No	TENOFOVIR/LAMIVUDINE/DOLUTEGRAVIR	2 years	No		No
248	40years	None	Greater Accra	Dagaati	Divorced	<500	Yes	Male	No	0	Vaginal	No	18	3	Yes	4	1	3	No		No			No		No					No	Does not remember		No	TENOFOVIR/LAMIVUDINE/DOLUTEGRAVIR	3 years	No		No
249	44years	None	Greater Accra	Wangaara	Married	<500	Yes	Male	Yes	1	Vaginal	No	19	3	Yes	7	4	3	No		No			No		Yes	No				No	Does not remember		No	TENOFOVIR/LAMIVUDINE/DOLUTEGRAVIR	8years	No		No

## Sheet: Cytology results
Sample	Adequacy	Endocervical Component	Diagnosis	Comments		SPECIMEN TYPE
1	Yes	Yes	ASC-US			Indicate
2	Yes	Yes	ASC-US			conventional smear (Pap smear)
3	Yes	Yes	NILM			vs. liquid-based preparation
4	Yes	Yes	NILM			vs. other.
5	Yes	Yes	NILM
6	Yes	Yes	LSIL			SPECIMEN ADEQUACY
7	Yes	Yes	NILM			Satisfactory for evaluation (describe presence or absence of endocervical/transformation zone component and any other quality indicators, e.g., partially obscuring blood, inflammation, etc.)
8	Yes	Yes	NILM			Unsatisfactory for evaluation …(specify reason)
9	Yes	Yes	NILM			Specimen rejected/not processed (specify reason)
10	Yes	Yes	LSIL			Specimen processed and examined, but unsatisfactory for evaluation of epithelial abnormality because of (specify reason)
11	Yes	Yes	NILM
12	Yes	Yes	NILM			GENERAL CATEGORIZATION (optional)
13	Yes	Yes	NILM
14	Yes	Yes	NILM			Negative for Intraepithelial Lesion or Malignancy
15	Yes	No	NILM			Other: See Interpretation/result (e.g., endometrial cells in a woman >= 40 years of age)
16	Yes	Yes	NILM			Epithelial Cell Abnormality: See Interpretation/result (specify ‘squamous’ or ‘glandular’ as appropriate)
17	Yes	Yes	NILM
18	Yes	Yes	NILM			INTERPRETATION/RESULT
19	Yes	Yes	NILM
20	Yes	Yes	NILM			NEGATIVE FOR INTRAEPITHELIAL LESION OR MALIGNANCY,
21	Yes	Yes	NILM			(when there is no cellular evidence of neoplasia, state this in the General Categorization above and/or in the Interpretation/Result section of the report, whether or not there are organisms or other non-neoplastic findings).
22	Yes	Yes	NILM			- ORGANISMS:
23	Yes	Yes	NILM			* Trichomonas vaginalis
24	Yes	Yes	NILM			* Fungal organisms morphologically consistent with Candida spp
25	Yes	Yes	NILM			* Shift in flora suggestive of bacterial vaginosis
26	Yes	No	NILM			* Bacteria morphologically consistent with Actinomyces spp.
27	Yes	No	NILM			* Cellular changes consistent with Herpes simplex virus
28	Yes	Yes	NILM
29	Yes	Yes	NILM			- OTHER NON NEOPLASTIC FINDINGS (Optional to report; list not inclusive):
30	Yes	Yes	ASC-US			* Reactive cellular changes associated with
31	Yes	No	HSIL			- inflammation (includes typical repair)
32	Yes	Yes	NILM			- radiation
33	Yes	No	NILM			- intrauterine contraceptive device (IUD)
34	Yes	No	NILM			* Glandular cells status post hysterectomy
35	Yes	Yes	NILM			* Atrophy
36	Yes	Yes	NILM
37	Yes	Yes	NILM			OTHER
38	No	No		Insufficient squamous cells		- Endometrial cells (in a woman >= 40 years of age)
39	Yes	YES	NILM			(Specify if ‘negative for squamous intraepithelial lesion’)
40	Yes	YES	NILM
41	Yes	YES	LSIL
42	Yes	YES	NILM			EPITHELIAL CELL ABNORMALITIES
43	Yes	YES	NILM			- SQUAMOUS CELL
44	Yes	YES	NILM			* Atypical squamous cells
45	Yes	YES	HSIL			- of undetermined significance (ASC-US)
46	Yes	YES	NILM			- cannot exclude HSIL (ASC-H)
47	Yes	YES	NILM			* Low grade squamous intraepithelial lesion (LSIL)
48	Yes	YES	NILM			(encompassing: HPV/mild dysplasia/CIN 1)
49	Yes	Yes		Masked squamous cells		* High grade squamous intraepithelial lesion (HSIL)
50	No	Yes	NILM			(encompassing: moderate and severe dysplasia, CIS, CIN 2
51	Yes	Yes	NILM			and CIN 3)
52	Yes	Yes	NILM			- with features suspicious for invasion (if invasion
53	Yes	Yes	NILM			is suspected)
54	Yes	Yes	NILM			* Squamous cell carcinoma
55	Yes	Yes	NILM
56	Yes	Yes	NILM			- GLANDULAR CELL
57	Yes	Yes	NILM			* Atypical
58	Yes	Yes	NILM			- endocervical cells (not otherwise specified (NOS) or specify in comments),
59	Yes	No	NILM			- endometrial cells (NOS or specify in comments),
60	Yes	Yes	NILM			- glandular cells (NOS or specify in comments)
61	Yes	Yes	NILM			* Atypical
62	Yes	Yes	NILM			- endocervical cells, favor neoplastic
63	No	No		Inadequate Squamous Cells		- glandular cells, favor neoplastic
64	Yes	Yes	ASC-US			* Endocervical adenocarcinoma in situ
65	Yes	Yes	NILM			* Adenocarcinoma:
66	Yes	Yes	NILM			- endocervical
67	Yes	Yes	NILM			- endometrial
68	Yes	Yes	NILM			- extrauterine
69	Yes	Yes	NILM			- not otherwise specified (NOS)
70	Yes	Yes	NILM
71	Yes	Yes	NILM
72	Yes	Yes	NILM			OTHER MALIGNANT NEOPLASMS: (specify)
73	Yes	Yes	NILM
74	Yes	Yes	NILM
75	Yes	Yes	NILM
76	Yes	Yes	NILM
77	Yes	Yes	LSIL
78	Yes	Yes	NILM
79	Yes	Yes	NILM
80	Yes	Yes	NILM
81	Yes	Yes	NILM
82	Yes	Yes	NILM
83	Yes	Yes	NILM
84	Yes	Yes	NILM
85	Yes	Yes	NILM
86	Yes	Yes	NILM
87	Yes	No	NILM
88	Yes	Yes	NILM
89	Yes	Yes	NILM
90	Yes	Yes	NILM
91	Yes	Yes	NILM
92	Yes	Yes	NILM
93	Yes	Yes	NILM
94	Yes	Yes	NILM
95	Yes	Yes	NILM
96	Yes	Yes	NILM
97	Yes	Yes	NILM
98	Yes	Yes	NILM
99	Yes	Yes	NILM
100	Yes	Yes	NILM
101	Yes	Yes	NILM
102	Yes	Yes	NILM
103	Yes	Yes	LSIL
104	Yes	Yes	NILM
105	Yes	Yes	NILM
106	Yes	Yes	NILM
107	Yes	Yes	NILM
108	Yes	Yes	NILM
109	Yes	Yes	NILM
110	Yes	Yes	NILM
111	Yes	Yes	NILM
112	Yes	Yes	NILM
113	Yes	Yes	NILM
114	Yes	Yes	NILM
115	Yes	Yes	LSIL
116	Yes	Yes	NILM
117	Yes	No	NILM
118	Yes	Yes	NILM
119	Yes	Yes	NILM
120	Yes	No	NILM
121	Yes	Yes	NILM
122	Yes	Yes	NILM
123	Yes	Yes	NILM
124	Yes	Yes	NILM
125	Yes	Yes	NILM
126	Yes	Yes	NILM
127	Yes	No	NILM
128	No	No	NILM
129	Yes	Yes	NILM
130	Yes	Yes	NILM
131	Yes	Yes	NILM
132	Yes	No	NILM
133	No	No		Inadequate Squamous Cells
134	Yes	No	NILM
135	Yes	No	NILM
136	Yes	No	NILM
137	Yes	No	NILM
138	No	No		Inadequate Squamous Cells
139	Yes	No	NILM
140	No	No
141	Yes	Yes	NILM
142	No	Yes	LSIL
143	No	No		Inadequate Squamous Cells
144	Yes	No	NILM
145	Yes	No	NILM
146	Yes	No	NILM
147	Yes	No	NILM
148	Yes	No	NILM
149	Yes	Yes	NILM
150	Yes	No	NILM
151	Yes	No
152	Yes	No	NILM
153	Yes	No	NILM
154	Yes	No	NILM
155	Yes	No	NILM
156	Yes	No	NILM
157	Yes	No	NILM
158	Yes	No	NILM
159	Yes	No	NILM	Bacterial vaginosis
160	Yes	No	NILM
161	No	No		Inadequate Squamous Cells
162	Yes	No	NILM
163	No	No		Inadequate Squamous Cells
164	Yes	No	NILM
165	Yes	No	NILM
166	No	No		Inadequate Squamous Cells
167	Yes	No	NILM
168	Yes	Yes	NILM	Squamous Metaplastic Cells
169	Yes	Yes	NILM
170	Yes	No	NILM
171	Yes	No	NILM
172	Yes	Yes	NILM
173	Yes	No	NILM
174	Yes	Yes	NILM
175	Yes	No	NILM
176	Yes	No	NILM
177	Yes	No	LSIL
178	Yes	No	NILM
179	Yes	No	NILM
180	Yes	No	LGSIL
181	No	No
182	Yes	No	NILM
183	No	No
184	Yes	No	NILM
185	Yes	No	NILM
186	Yes	No	NILM
187	Yes	No	NILM
188	Yes	No	NILM
189	Yes	No	NILM
190	Yes	Yes	NILM
191	Yes	No	NILM
192	Yes	No	NILM
193	Yes	No	NILM
194	Yes	No	NILM
195	Yes	No	NILM
196	Yes	No	NILM
197	Yes	No	NILM
198	Yes	No	NILM
199	Yes	No	NILM
200	Yes	No	NILM
201	Yes	No	NILM
202	Yes	No	NILM
203	Yes	No	LSIL
204	Yes	No	NILM	Bacterial vaginosis
205	Yes	Yes	LSIL
206	Yes	No	NILM
207	Yes	No	NILM
208	Yes	No	NILM	Bacterial vaginosis
209	Yes	No	NILM
210	Yes	No	LSIL
211	Yes	No	NILM
212	Yes	No	NILM
213	Yes	Yes	NILM
214	Yes	Yes	NILM
215	Yes	Yes	NILM
216	Yes	Yes	NILM
217	Yes	Yes	NILM
218	Yes	Yes	NILM
219	Yes	Yes	NILM
220	Yes	Yes	NILM
221	Yes	No	NILM
222	Yes	No	NILM
223	Yes	No	LSIL
224	Yes	Yes	NILM
225	Yes	Yes	NILM
226	Yes	Yes	NILM
227	Yes	Yes	ASC-US
228	Yes	Yes	NILM
229	Yes	Yes	NILM
230	Yes	Yes	NILM
231	Yes	Yes	NILM
232	Yes	No	NILM
233	Yes	No	NILM
234	Yes	No	NILM
235	Yes	Yes	ASC-US
236	Yes	Yes	NILM
237	Yes	Yes	NILM
238	Yes	Yes	NILM
239	Yes	No	NILM
240	Yes	No	NILM
241	Yes	No	NILM
242	Yes	No	NILM
243	Yes	No	NILM
244	Yes	Yes	NILM
245	Yes	Yes	NILM
246	Yes	No	HSIL
247	Yes	Yes	NILM
248	Yes	Yes	NILM
249	Yes	Yes	NILM
250	Yes	Yes	NILM

## Sheet: HPV DNA
SAMPLE NAME	GROUP 1	GROUP 2	GROUP 3	IC		Sample		LR	HR	IR
HPV 01	undet	undet	undet	18.6598		1	Negative
HPV 2	undet	26.2631	undet	24.0555		2		Negative	Positive	Negative		Low Risk	HPV 6, 11,42, 43, 44 or 81
HPV 3	undet	undet	undet	22.7477		3	Negative					High risk	HPV 16, 18, 31, 33, 35, 39, 45, 51, 52, 56, 58, 59 or 68
HPV 4	undet	34.8035	31.7609	28.2454		4		Negative	Positive	Positive		Intermediate risk	HPV 26, 53, 66, 73 or 82
HPV 5	18.2005	34.0203	undet	22.4331		5		Positive	Positive	Negative
HPV 6	undet	undet	undet	21.7789		6	Negative
HPV 7	34.0566	undet	undet	25.2666		7		Positive	Negative	Negative
HPV 8	undet	25.7794	undet	21.3116		8		Negative	Positive	Negative
HPV 9	undet	24.7707	undet	17.1895		9		Negative	Positive	Negative
HPV 10	undet	15.0822	undet	19.4548		10		Negative	Positive	Negative
HPV 11	undet	26.8864	undet	20.3377		11		Negative	Positive	Negative
HPV 12	11.3267	undet	undet	23.6332		12		Positive	Negative	Negative
HPV 13	12.5808	14.967	27.6443	22.9812		13		Positive	Positive	Positive
HPV 14	31.8802	32.0741	undet	17.5763		14		Positive	Positive	Negative
HPV 15	37.5715	33.7964	undet	17.4985		15		Positive	Positive	Negative
HPV 16	30.3658	32.2874	undet	18.3196		16		Positive	Positive	Negative
HPV 17	30.0291	35.3339	undet	23.7884		17		Positive	Positive	Negative
HPV 18	31.5161	24.6336	undet	23.2339		18		Positive	Positive	Negative
HPV 19	39.3907	34.8611	undet	23.3871		19		Negative	Positive	Negative
HPV 20	undet	18.954	undet	16.7807		20		Negative	Positive	Negative
HPV 21	37.218	35.2397	undet	26.3792		21		Negative	Positive	Negative
HPV 22	11.6284	undet	undet	17.461		22		Positive	Negative	Negative
HPV 23	undet	32.4955	undet	26.0974		23		Negative	Positive	Negative
HPV 24	36.767	28.8452	undet	19.8331		24		Negative	Positive	Negative
HPV 25	undet	undet	undet	20.8604		25	Negative
HPV 26	undet	undet	undet	19.5443		26	Negative
HPV 27	31.5727	34.1212	undet	22.9174		27		Positive	Positive	Negative
HPV 28	undet	undet	undet	24.3456		28	Negative
HPV 29	25.5779	undet	undet	21.3136		29		Positive	Negative	Negative
HPV 30	17.0439	14.527	undet	16.5021		30		Positive	Positive	Negative
HPV 31	undet	19.7097	undet	21.4015		31		Negative	Positive	Negative
HPV 32	33.4172	32.1423	31.4972	undet		32		Positive	Positive	Positive
HPV 33	38.1534	26.889	undet	29.7079		33		Positive	Positive	Negative
HPV 34	31.9237	27.336	undet	20.3583		34		Positive	Positive	Negative
HPV 35	undet	18.8901	undet	16.7262		35		Negative	Positive	Negative
HPV 36	undet	undet	undet	16.3462		36	Negative
HPV 37	undet	undet	undet	18.7447		37	Negative
HPV 38	undet	undet	undet	17.2598		38	Negative
HPV 39	29.0683	undet	undet	23.3842		39		Positive	Negative	Negative
HPV 40	25.0793	30.1708	32.9224	undet		40		Positive	Positive	Positive
HPV 41	27.6847	undet	undet	21.1892		41		Positive	Negative	Negative
HPV 42	14.0312	17.7755	undet	29.3987		42		Positive	Positive	Negative
HPV 43	38.6402	31.2409	undet	16.7137		43		Positive	Positive	Negative
HPV 44	37.0742	undet	undet	22.9527		44		Positive	Negative	Negative
HPV 45	20.5604	22.2838	undet	17.9079		45		Positive	Positive	Negative
HPV 46	29.4593	31.0624	undet	21.5339		46		Positive	Positive	Negative
HPV 47	undet	undet	undet	15.5231		47	Negative
HPV 48	25.5683	22.2232	undet	19.1958		48		Positive	Positive	Negative
HPV 49	undet	undet	undet	18.7354		49	Negative
HPV 50	undet	20.1887	undet	18.8775		50		Negative	Positive	Negative
HPV 51	undet	undet	24.3777	18.2922		51		Negative	Negative	Positive
HPV 52	undet	undet	undet	18.4912		52	Negative
HPV 53	undet	undet	undet	17.9958		53	Negative
HPV 54	undet	undet	undet	27.9582		54	Negative
HPV 55	undet	undet	undet	17.3685		55	Negative
HPV 56	undet	undet	undet	18.8759		56	Negative
HPV 57	undet	22.9734	undet	17.9626		57		Negative	Positive	Negative
HPV 58	undet	39.7574	undet	17.9364		58		Negative	Positive	Negative
HPV 59	undet	29.6025	undet	18.9467		59		Negative	Positive	Negative
HPV 60	undet	undet	undet	17.4977		60	Negative
HPV 61	undet	undet	undet	18.5441		61	Negative
HPV 62	undet	undet	undet	18.0209		62	Negative
HPV 63	24.1794	26.7121	23.357	20.1151		63		Positive	Positive	Positive
HPV 64	39.0115	21.7992	undet	24.2442		64		Positive	Positive	Negative
HPV 65	undet	undet	undet	23.4453		65	Negative
HPV 66	24.6503	25.6826	22.4669	26.1368		66		Positive	Positive	Positive
HPV 67	25.7561	24.1501	undet	23.9162		67		Positive	Positive	Negative
HPV 68	undet	27.3571	undet	20.3716		68		Negative	Positive	Negative
HPV 69	undet	36.3313	35.4786	31.3581		69		Negative	Negative	Positive
HPV 70	undet	undet	undet	30.5297		70	Negative
HPV 71	28.0129	undet	undet	27.1475		71		Positive	Negative	Negative
HPV 72	undet	26.5123	undet	24.4773		72		Negative	Positive	Negative
HPV 73	16.6821	23.4663	undet	25.4598		73		Positive	Positive	Negative
HPV 74	30.5086	25.205	32.5968	27.6431		74		Positive	Positive	Positive
HPV 75	30.1928	undet	31.3703	17.5747		75		Positive	Negative	Positive
HPV 76	28.7136	26.0947	undet	19.9324		76		Positive	Positive	Negative
HPV 77	undet	14.965	undet	20.0046		77		Negative	Positive	Negative
HPV 78	undet	31.2652	30.9394	29.2288		78		Negative	Positive	Positive
HPV 79	undet	undet	29.7729	28.1729		79		Negative	Negative	Positive
HPV 80	undet	30.4077	undet	22.9228		80		Negative	Positive	Negative
HPV 81	24.7319	24.8164	undet	23.2701		81		Positive	Positive	Negative
HPV 82	30.7683	16.9941	undet	21.3578		82		Positive	Positive	Negative
HPV 83	28.0681	30.6258	undet	24.6137		83		Positive	Positive	Negative
HPV 84	undet	undet	28.2512	22.5324		84		Negative	Negative	Positive
HPV 85	undet	undet	27.995	24.5758		85		Negative	Negative	Positive
HPV 86	36.7806	undet	4.90999	24.1034		86		Positive	Negative	Positive
HPV 87	undet	undet	31.3658	24.3136		87		Negative	Negative	Positive
HPV 88	33.1393	undet	undet	24.9128		88		Positive	Negative	Negative
HPV 89	undet	31.8354	undet	22.9149		89		Negative	Positive	Negative
HPV 90	undet	37.8797	undet	27.808		90		Positive	Negative	Negative
HPV 91	undet	undet	undet	19.6725		91	Negative
HPV 92	15.8479	26.906	undet	20.5599		92		Positive	Positive	Negative
NC	undet	undet	undet	19.8447
PC	27.0937	24.8079	25.5094	20.3586
